# Supplementary material for: Heteropolyacids@Silica Heterogeneous Catalysts to Produce Solketal from Glycerol Acetalization
Source: Nanomaterials (Basel). 2024 Apr 23;14(9):733. doi: 10.3390/nano14090733 (PMC11085283; doi:10.3390/nano14090733)
Supplement: Supplementary file 1 [file nanomaterials-14-00733-s001.zip]

Archive with 1 entries (1 files):
- nanomaterials-2942492-supplementary.pdf
